# Supplementary material for: The Roles of Mosquitoes in the Circulation of Monoxenous Trypanosomatids in Temperate Climates
Source: Pathogens. 2022 Nov 11;11(11):1326. doi: 10.3390/pathogens11111326 (PMC9695722; doi:10.3390/pathogens11111326)
Supplement: Supplementary file 1 [file pathogens-11-01326-s001.zip › Table S1.xlsx]

## Sheet: Sheet1
ID	Collection date	Cave	Coordinates	Mosquito species	Trypanosomatid species (gut)	Trypanosomatid species (culture)
М2001	2022-01-26	Zhemchuzhnaya	59°40'06.4"N, 30°48'00.2"E	Culex pipiens	none
М2002	2022-01-26	Zhemchuzhnaya	59°40'06.4"N, 30°48'00.2"E	Culex pipiens	none
М2003	2022-01-26	Zhemchuzhnaya	59°40'06.4"N, 30°48'00.2"E	Culex pipiens	none
М2004	2022-01-26	Zhemchuzhnaya	59°40'06.4"N, 30°48'00.2"E	Culex torrentium	none
М2005	2022-01-26	Zhemchuzhnaya	59°40'06.4"N, 30°48'00.2"E	Culex pipiens	Strigomonas cf. oncopelti	Crithidia brevicula
М2006	2022-01-26	Zhemchuzhnaya	59°40'06.4"N, 30°48'00.2"E	Culex pipiens	none
М2007	2022-01-26	Zhemchuzhnaya	59°40'06.4"N, 30°48'00.2"E	Culex pipiens	none
М2008	2022-01-26	Zhemchuzhnaya	59°40'06.4"N, 30°48'00.2"E	Culex torrentium	none
М2009	2022-01-26	Zhemchuzhnaya	59°40'06.4"N, 30°48'00.2"E	Culex pipiens	none
М2010	2022-01-26	Zhemchuzhnaya	59°40'06.4"N, 30°48'00.2"E	Culex pipiens	none
М2011	2022-01-26	Zhemchuzhnaya	59°40'06.4"N, 30°48'00.2"E	Culiseta annulata	none
М2012	2022-01-26	Zhemchuzhnaya	59°40'06.4"N, 30°48'00.2"E	Culiseta annulata	none
М2013	2022-01-26	Zhemchuzhnaya	59°40'06.4"N, 30°48'00.2"E	Culiseta annulata	none
М2014	2022-01-26	Zhemchuzhnaya	59°40'06.4"N, 30°48'00.2"E	Culiseta annulata	none
М2015	2022-01-26	Zhemchuzhnaya	59°40'06.4"N, 30°48'00.2"E	Culiseta annulata	none
М2016	2022-01-26	Zhemchuzhnaya	59°40'06.4"N, 30°48'00.2"E	Culiseta annulata	none
М2017	2022-01-26	Zhemchuzhnaya	59°40'06.4"N, 30°48'00.2"E	Culiseta annulata	none
М2018	2022-01-26	Zhemchuzhnaya	59°40'06.4"N, 30°48'00.2"E	Culiseta annulata	none
М2019	2022-01-26	Zhemchuzhnaya	59°40'06.4"N, 30°48'00.2"E	Culiseta annulata	none
М2020	2022-01-26	Zhemchuzhnaya	59°40'06.4"N, 30°48'00.2"E	Culiseta annulata	none
М2021	2022-01-26	Zhemchuzhnaya	59°40'06.4"N, 30°48'00.2"E	Culiseta annulata	none
М2022	2022-01-26	Zhemchuzhnaya	59°40'06.4"N, 30°48'00.2"E	Culiseta annulata	none
М2023	2022-01-26	Zhemchuzhnaya	59°40'06.4"N, 30°48'00.2"E	Culiseta annulata	Crithidia dobrovolskii	Crithidia dobrovolskii
М2024	2022-01-26	Zhemchuzhnaya	59°40'06.4"N, 30°48'00.2"E	Culiseta annulata	none
М2025	2022-01-26	Zhemchuzhnaya	59°40'06.4"N, 30°48'00.2"E	Culiseta annulata	none
М2026	2022-01-26	Zhemchuzhnaya	59°40'06.4"N, 30°48'00.2"E	Culiseta annulata	none
М2027	2022-01-26	Zhemchuzhnaya	59°40'06.4"N, 30°48'00.2"E	Culiseta annulata	none
М2028	2022-01-26	Zhemchuzhnaya	59°40'06.4"N, 30°48'00.2"E	Culex torrentium	none
М2029	2022-01-26	Zhemchuzhnaya	59°40'06.4"N, 30°48'00.2"E	Culex pipiens	none
М2030	2022-01-26	Zhemchuzhnaya	59°40'06.4"N, 30°48'00.2"E	Culex torrentium	unknown lineage	Crithidia dobrovolskii
М2031	2022-01-26	Zhemchuzhnaya	59°40'06.4"N, 30°48'00.2"E	Culex pipiens	Paratrypanosoma cf. confusum	Crithidia dobrovolskii
М2032	2022-01-26	Zhemchuzhnaya	59°40'06.4"N, 30°48'00.2"E	Culex torrentium	none
М2033	2022-01-26	Zhemchuzhnaya	59°40'06.4"N, 30°48'00.2"E	Culex torrentium	none
М2034	2022-01-26	Zhemchuzhnaya	59°40'06.4"N, 30°48'00.2"E	Culex pipiens	none
М2035	2022-01-26	Zhemchuzhnaya	59°40'06.4"N, 30°48'00.2"E	Culex pipiens	none
М2036	2022-01-26	Zhemchuzhnaya	59°40'06.4"N, 30°48'00.2"E	Culex pipiens	none
М2037	2022-01-26	Zhemchuzhnaya	59°40'06.4"N, 30°48'00.2"E	Culex torrentium	none
М2038	2022-01-26	Zhemchuzhnaya	59°40'06.4"N, 30°48'00.2"E	Culex pipiens	none
М2039	2022-01-26	Zhemchuzhnaya	59°40'06.4"N, 30°48'00.2"E	Culex pipiens	none
М2040	2022-01-26	Zhemchuzhnaya	59°40'06.4"N, 30°48'00.2"E	Culex torrentium	none
М2041	2022-01-26	Zhemchuzhnaya	59°40'06.4"N, 30°48'00.2"E	Culex torrentium	none
М2042	2022-01-26	Zhemchuzhnaya	59°40'06.4"N, 30°48'00.2"E	Culex pipiens	none
М2043	2022-01-26	Zhemchuzhnaya	59°40'06.4"N, 30°48'00.2"E	Culiseta annulata	none
М2044	2022-01-26	Zhemchuzhnaya	59°40'06.4"N, 30°48'00.2"E	Culex pipiens	none
М2045	2022-01-26	Zhemchuzhnaya	59°40'06.4"N, 30°48'00.2"E	Culex pipiens	none
М2046	2022-01-26	Zhemchuzhnaya	59°40'06.4"N, 30°48'00.2"E	Culex pipiens	none
М2047	2022-01-26	Zhemchuzhnaya	59°40'06.4"N, 30°48'00.2"E	Culex torrentium	none
М2048	2022-01-26	Zhemchuzhnaya	59°40'06.4"N, 30°48'00.2"E	Culex pipiens	none
М2049	2022-01-26	Zhemchuzhnaya	59°40'06.4"N, 30°48'00.2"E	Culex torrentium	none
М2050	2022-01-26	Zhemchuzhnaya	59°40'06.4"N, 30°48'00.2"E	Culex torrentium	none
М2051	2022-01-26	Zhemchuzhnaya	59°40'06.4"N, 30°48'00.2"E	Culex pipiens	none
М2052	2022-01-26	Zhemchuzhnaya	59°40'06.4"N, 30°48'00.2"E	Culex pipiens	none
М2053	2022-01-26	Zhemchuzhnaya	59°40'06.4"N, 30°48'00.2"E	Culex pipiens	none
М2054	2022-01-26	Zhemchuzhnaya	59°40'06.4"N, 30°48'00.2"E	Culex torrentium	none
М2055	2022-01-26	Zhemchuzhnaya	59°40'06.4"N, 30°48'00.2"E	Culex pipiens	none
М2056	2022-01-26	Zhemchuzhnaya	59°40'06.4"N, 30°48'00.2"E	Culex pipiens	none
М2057	2022-01-26	Zhemchuzhnaya	59°40'06.4"N, 30°48'00.2"E	Culex pipiens	none
М2058	2022-01-26	Zhemchuzhnaya	59°40'06.4"N, 30°48'00.2"E	Culex pipiens	none
М2059	2022-01-26	Zhemchuzhnaya	59°40'06.4"N, 30°48'00.2"E	Culex pipiens	none
М2060	2022-01-26	Zhemchuzhnaya	59°40'06.4"N, 30°48'00.2"E	Culex torrentium	none
М2061	2022-01-26	Zhemchuzhnaya	59°40'06.4"N, 30°48'00.2"E	Culex pipiens	none
М2062	2022-01-26	Zhemchuzhnaya	59°40'06.4"N, 30°48'00.2"E	Culex pipiens	none
М2063	2022-01-26	Zhemchuzhnaya	59°40'06.4"N, 30°48'00.2"E	Culex torrentium	none
М2064	2022-01-26	Zhemchuzhnaya	59°40'06.4"N, 30°48'00.2"E	Culex torrentium	none
М2065	2022-01-26	Zhemchuzhnaya	59°40'06.4"N, 30°48'00.2"E	Culex pipiens	none
М2066	2022-01-26	Zhemchuzhnaya	59°40'06.4"N, 30°48'00.2"E	Culex pipiens	none
М2067	2022-01-26	Zhemchuzhnaya	59°40'06.4"N, 30°48'00.2"E	Culex torrentium	Crithidia brevicula	Crithidia brevicula
М2068	2022-01-26	Zhemchuzhnaya	59°40'06.4"N, 30°48'00.2"E	Culex pipiens	none
М2069	2022-01-26	Zhemchuzhnaya	59°40'06.4"N, 30°48'00.2"E	Culex pipiens	none
М2070	2022-01-26	Zhemchuzhnaya	59°40'06.4"N, 30°48'00.2"E	Culex pipiens	none
М2071	2022-01-26	Zhemchuzhnaya	59°40'06.4"N, 30°48'00.2"E	Culex torrentium	none
М2072	2022-01-26	Zhemchuzhnaya	59°40'06.4"N, 30°48'00.2"E	Culex pipiens	none
М2073	2022-01-26	Zhemchuzhnaya	59°40'06.4"N, 30°48'00.2"E	Culex torrentium	none
М2074	2022-01-26	Zhemchuzhnaya	59°40'06.4"N, 30°48'00.2"E	Culex pipiens	none
М2075	2022-01-26	Zhemchuzhnaya	59°40'06.4"N, 30°48'00.2"E	Culex pipiens	none
М2076	2022-01-26	Zhemchuzhnaya	59°40'06.4"N, 30°48'00.2"E	Culex torrentium	none
М2077	2022-01-26	Zhemchuzhnaya	59°40'06.4"N, 30°48'00.2"E	Culex pipiens	none
М2078	2022-01-26	Zhemchuzhnaya	59°40'06.4"N, 30°48'00.2"E	Culex pipiens	none
М2079	2022-01-26	Zhemchuzhnaya	59°40'06.4"N, 30°48'00.2"E	Culex pipiens	none
М2080	2022-01-26	Zhemchuzhnaya	59°40'06.4"N, 30°48'00.2"E	Culex pipiens	none
М2081	2022-01-26	Zhemchuzhnaya	59°40'06.4"N, 30°48'00.2"E	Culex pipiens	none
М2082	2022-01-26	Zhemchuzhnaya	59°40'06.4"N, 30°48'00.2"E	Culex pipiens	none
М2083	2022-01-26	Zhemchuzhnaya	59°40'06.4"N, 30°48'00.2"E	Culex pipiens	none
М2084	2022-01-26	Zhemchuzhnaya	59°40'06.4"N, 30°48'00.2"E	Culex pipiens	none
М2085	2022-01-26	Zhemchuzhnaya	59°40'06.4"N, 30°48'00.2"E	Culex pipiens	none
М2086	2022-01-26	Zhemchuzhnaya	59°40'06.4"N, 30°48'00.2"E	Culex pipiens	none
М2087	2022-01-26	Zhemchuzhnaya	59°40'06.4"N, 30°48'00.2"E	Culex pipiens	none
М2088	2022-01-26	Zhemchuzhnaya	59°40'06.4"N, 30°48'00.2"E	Culex torrentium	none
М2089	2022-01-26	Zhemchuzhnaya	59°40'06.4"N, 30°48'00.2"E	Culex pipiens	none
М2090	2022-01-26	Zhemchuzhnaya	59°40'06.4"N, 30°48'00.2"E	Culex pipiens	none
М2091	2022-01-26	Zhemchuzhnaya	59°40'06.4"N, 30°48'00.2"E	Culex torrentium	none
М2092	2022-01-26	Zhemchuzhnaya	59°40'06.4"N, 30°48'00.2"E	Culex pipiens	none
М2093	2022-01-26	Zhemchuzhnaya	59°40'06.4"N, 30°48'00.2"E	Culex pipiens	none
М2094	2022-01-26	Zhemchuzhnaya	59°40'06.4"N, 30°48'00.2"E	Culex torrentium	none
М2095	2022-01-26	Zhemchuzhnaya	59°40'06.4"N, 30°48'00.2"E	Culex pipiens	none
М2096	2022-03-11	Santa-Maria	59°39'41.1"N, 30°48'02.5"E	Culiseta annulata	none
М2097	2022-03-11	Santa-Maria	59°39'41.1"N, 30°48'02.5"E	Culiseta annulata	none
М2098	2022-03-11	Santa-Maria	59°39'41.1"N, 30°48'02.5"E	Culex torrentium	none
М2099	2022-03-11	Santa-Maria	59°39'41.1"N, 30°48'02.5"E	Culex torrentium	none
М2100	2022-03-11	Santa-Maria	59°39'41.1"N, 30°48'02.5"E	Culex pipiens	none
М2101	2022-03-11	Santa-Maria	59°39'41.1"N, 30°48'02.5"E	Culex pipiens	none
М2102	2022-03-11	Santa-Maria	59°39'41.1"N, 30°48'02.5"E	Culex torrentium	none
М2103	2022-03-11	Santa-Maria	59°39'41.1"N, 30°48'02.5"E	Culex torrentium	none
М2104	2022-03-11	Santa-Maria	59°39'41.1"N, 30°48'02.5"E	Culex pipiens	none
М2105	2022-03-11	Santa-Maria	59°39'41.1"N, 30°48'02.5"E	Culex pipiens	none
М2106	2022-03-11	Santa-Maria	59°39'41.1"N, 30°48'02.5"E	Culex pipiens	none
М2107	2022-03-11	Santa-Maria	59°39'41.1"N, 30°48'02.5"E	Culex torrentium	none
М2108	2022-03-11	Santa-Maria	59°39'41.1"N, 30°48'02.5"E	Culex torrentium	none
М2109	2022-03-11	Santa-Maria	59°39'41.1"N, 30°48'02.5"E	Culex torrentium	none
М2110	2022-03-11	Santa-Maria	59°39'41.1"N, 30°48'02.5"E	Culex torrentium	none
М2111	2022-03-11	Santa-Maria	59°39'41.1"N, 30°48'02.5"E	Culex pipiens	none
М2112	2022-03-11	Santa-Maria	59°39'41.1"N, 30°48'02.5"E	Culex torrentium	none
М2113	2022-03-11	Santa-Maria	59°39'41.1"N, 30°48'02.5"E	Culex torrentium	none
М2114	2022-03-11	Santa-Maria	59°39'41.1"N, 30°48'02.5"E	Culex pipiens	none
М2115	2022-03-11	Santa-Maria	59°39'41.1"N, 30°48'02.5"E	Culex torrentium	none
М2116	2022-03-11	Santa-Maria	59°39'41.1"N, 30°48'02.5"E	Culex torrentium	none
М2117	2022-03-11	Santa-Maria	59°39'41.1"N, 30°48'02.5"E	Culex pipiens	none
М2118	2022-03-11	Santa-Maria	59°39'41.1"N, 30°48'02.5"E	Culex torrentium	none
М2119	2022-03-11	Santa-Maria	59°39'41.1"N, 30°48'02.5"E	Culex pipiens	none
М2120	2022-03-11	Santa-Maria	59°39'41.1"N, 30°48'02.5"E	Culex pipiens	none
М2121	2022-03-11	Santa-Maria	59°39'41.1"N, 30°48'02.5"E	Culex pipiens	none
М2122	2022-03-11	Santa-Maria	59°39'41.1"N, 30°48'02.5"E	Culex torrentium	none
М2123	2022-03-11	Santa-Maria	59°39'41.1"N, 30°48'02.5"E	Culex torrentium	none
М2124	2022-03-11	Santa-Maria	59°39'41.1"N, 30°48'02.5"E	Culex pipiens	none
М2125	2022-03-11	Santa-Maria	59°39'41.1"N, 30°48'02.5"E	Culex torrentium	none
М2126	2022-03-11	Santa-Maria	59°39'41.1"N, 30°48'02.5"E	Culex pipiens	none
М2127	2022-03-11	Santa-Maria	59°39'41.1"N, 30°48'02.5"E	Culex torrentium	none
М2128	2022-03-11	Santa-Maria	59°39'41.1"N, 30°48'02.5"E	Culex torrentium	none
М2129	2022-03-11	Santa-Maria	59°39'41.1"N, 30°48'02.5"E	Culex torrentium	none
М2130	2022-03-11	Santa-Maria	59°39'41.1"N, 30°48'02.5"E	Culex pipiens	none
М2131	2022-03-11	Santa-Maria	59°39'41.1"N, 30°48'02.5"E	Culex pipiens	none
М2132	2022-03-11	Santa-Maria	59°39'41.1"N, 30°48'02.5"E	Culex torrentium	none
М2133	2022-03-11	Santa-Maria	59°39'41.1"N, 30°48'02.5"E	Culex torrentium	none
М2134	2022-03-11	Santa-Maria	59°39'41.1"N, 30°48'02.5"E	Culex torrentium	none
М2135	2022-03-11	Santa-Maria	59°39'41.1"N, 30°48'02.5"E	Culex pipiens	none
М2136	2022-03-11	Santa-Maria	59°39'41.1"N, 30°48'02.5"E	Culex torrentium	none
М2137	2022-03-11	Santa-Maria	59°39'41.1"N, 30°48'02.5"E	Culex pipiens	none
М2138	2022-03-11	Santa-Maria	59°39'41.1"N, 30°48'02.5"E	Culex torrentium	none
М2139	2022-03-11	Santa-Maria	59°39'41.1"N, 30°48'02.5"E	Culex pipiens	none
М2140	2022-03-11	Santa-Maria	59°39'41.1"N, 30°48'02.5"E	Culex torrentium	none
М2141	2022-03-11	Santa-Maria	59°39'41.1"N, 30°48'02.5"E	Culex torrentium	none
М2142	2022-03-11	Santa-Maria	59°39'41.1"N, 30°48'02.5"E	Culex pipiens	none
М2143	2022-03-11	Santa-Maria	59°39'41.1"N, 30°48'02.5"E	Culex pipiens	none
М2144	2022-03-11	Santa-Maria	59°39'41.1"N, 30°48'02.5"E	Culex pipiens	none
М2145	2022-03-11	Santa-Maria	59°39'41.1"N, 30°48'02.5"E	Culex torrentium	none
М2146	2022-03-11	Santa-Maria	59°39'41.1"N, 30°48'02.5"E	Culex pipiens	none
М2147	2022-03-11	Santa-Maria	59°39'41.1"N, 30°48'02.5"E	Culex pipiens	none
М2148	2022-03-11	Santa-Maria	59°39'41.1"N, 30°48'02.5"E	Culex torrentium	none
М2149	2022-03-11	Santa-Maria	59°39'41.1"N, 30°48'02.5"E	Culex pipiens	none
М2150	2022-03-11	Santa-Maria	59°39'41.1"N, 30°48'02.5"E	Culex torrentium	none
М2151	2022-03-11	Santa-Maria	59°39'41.1"N, 30°48'02.5"E	Culex torrentium	none
М2152	2022-03-11	Santa-Maria	59°39'41.1"N, 30°48'02.5"E	Culex pipiens	none
М2153	2022-03-11	Santa-Maria	59°39'41.1"N, 30°48'02.5"E	Culex pipiens	none
М2154	2022-03-11	Santa-Maria	59°39'41.1"N, 30°48'02.5"E	Culex pipiens	none
М2155	2022-03-11	Santa-Maria	59°39'41.1"N, 30°48'02.5"E	Culex pipiens	none
М2156	2022-03-11	Santa-Maria	59°39'41.1"N, 30°48'02.5"E	Culex torrentium	none
М2157	2022-03-11	Santa-Maria	59°39'41.1"N, 30°48'02.5"E	Culex torrentium	none
М2158	2022-03-11	Santa-Maria	59°39'41.1"N, 30°48'02.5"E	Culex pipiens	none
М2159	2022-03-11	Santa-Maria	59°39'41.1"N, 30°48'02.5"E	Culex torrentium	none
М2160	2022-03-11	Santa-Maria	59°39'41.1"N, 30°48'02.5"E	Culex pipiens	none
М2161	2022-03-11	Santa-Maria	59°39'41.1"N, 30°48'02.5"E	Culex torrentium	none
М2162	2022-03-11	Santa-Maria	59°39'41.1"N, 30°48'02.5"E	Culex torrentium	none
М2163	2022-03-11	Santa-Maria	59°39'41.1"N, 30°48'02.5"E	Culex torrentium	none
М2164	2022-03-11	Santa-Maria	59°39'41.1"N, 30°48'02.5"E	Culex torrentium	none
М2165	2022-03-11	Santa-Maria	59°39'41.1"N, 30°48'02.5"E	Culex pipiens	none
М2166	2022-03-11	Santa-Maria	59°39'41.1"N, 30°48'02.5"E	Culex torrentium	none
М2167	2022-03-11	Santa-Maria	59°39'41.1"N, 30°48'02.5"E	Culex pipiens	none
М2169	2022-03-11	Santa-Maria	59°39'41.1"N, 30°48'02.5"E	Culex torrentium	none
М2169	2022-03-11	Santa-Maria	59°39'41.1"N, 30°48'02.5"E	Culex torrentium	none
М2170	2022-04-13	Zhemchuzhnaya	59°40'06.4"N, 30°48'00.2"E	Culex pipiens	none
М2171	2022-04-13	Zhemchuzhnaya	59°40'06.4"N, 30°48'00.2"E	Culex torrentium	none
М2172	2022-04-13	Zhemchuzhnaya	59°40'06.4"N, 30°48'00.2"E	Culex pipiens	none
М2173	2022-04-13	Zhemchuzhnaya	59°40'06.4"N, 30°48'00.2"E	Culex pipiens	none
М2174	2022-04-13	Zhemchuzhnaya	59°40'06.4"N, 30°48'00.2"E	Culex pipiens	none
М2175	2022-04-13	Zhemchuzhnaya	59°40'06.4"N, 30°48'00.2"E	Culex torrentium	none
М2176	2022-04-13	Zhemchuzhnaya	59°40'06.4"N, 30°48'00.2"E	Culex pipiens	none
М2177	2022-04-13	Zhemchuzhnaya	59°40'06.4"N, 30°48'00.2"E	Culex pipiens	none
М2178	2022-04-13	Zhemchuzhnaya	59°40'06.4"N, 30°48'00.2"E	Culex pipiens	none
М2179	2022-04-13	Zhemchuzhnaya	59°40'06.4"N, 30°48'00.2"E	Culex pipiens	none
М2180	2022-04-13	Zhemchuzhnaya	59°40'06.4"N, 30°48'00.2"E	Culex pipiens	none
М2181	2022-04-13	Zhemchuzhnaya	59°40'06.4"N, 30°48'00.2"E	Culex pipiens	none
М2182	2022-04-13	Zhemchuzhnaya	59°40'06.4"N, 30°48'00.2"E	Culex pipiens	none
М2183	2022-04-13	Zhemchuzhnaya	59°40'06.4"N, 30°48'00.2"E	Culex pipiens	none
М2184	2022-04-13	Zhemchuzhnaya	59°40'06.4"N, 30°48'00.2"E	Culex torrentium	none
М2185	2022-04-13	Zhemchuzhnaya	59°40'06.4"N, 30°48'00.2"E	Culex pipiens	none
М2186	2022-04-13	Zhemchuzhnaya	59°40'06.4"N, 30°48'00.2"E	Culex pipiens	none
М2187	2022-04-13	Zhemchuzhnaya	59°40'06.4"N, 30°48'00.2"E	Culex torrentium	Crithidia dobrovolskii	Crithidia dobrovolskii
М2188	2022-04-13	Zhemchuzhnaya	59°40'06.4"N, 30°48'00.2"E	Culex pipiens	none
М2189	2022-04-13	Zhemchuzhnaya	59°40'06.4"N, 30°48'00.2"E	Culex torrentium	none
М2190	2022-04-13	Zhemchuzhnaya	59°40'06.4"N, 30°48'00.2"E	Culex pipiens	none
М2191	2022-04-13	Zhemchuzhnaya	59°40'06.4"N, 30°48'00.2"E	Culex pipiens	none
М2192	2022-04-13	Zhemchuzhnaya	59°40'06.4"N, 30°48'00.2"E	Culex pipiens	none
М2193	2022-04-13	Zhemchuzhnaya	59°40'06.4"N, 30°48'00.2"E	Culex pipiens	none
М2194	2022-04-13	Zhemchuzhnaya	59°40'06.4"N, 30°48'00.2"E	Culex torrentium	none
М2195	2022-04-13	Zhemchuzhnaya	59°40'06.4"N, 30°48'00.2"E	Culex pipiens	none
М2196	2022-04-13	Zhemchuzhnaya	59°40'06.4"N, 30°48'00.2"E	Culex torrentium	none
М2197	2022-04-13	Zhemchuzhnaya	59°40'06.4"N, 30°48'00.2"E	Culex torrentium	none
М2198	2022-04-13	Zhemchuzhnaya	59°40'06.4"N, 30°48'00.2"E	Culex pipiens	none
М2199	2022-04-13	Zhemchuzhnaya	59°40'06.4"N, 30°48'00.2"E	Culex torrentium	none
М2200	2022-04-13	Zhemchuzhnaya	59°40'06.4"N, 30°48'00.2"E	Culex pipiens	none
М2201	2022-04-13	Zhemchuzhnaya	59°40'06.4"N, 30°48'00.2"E	Culex pipiens	none
М2202	2022-04-13	Zhemchuzhnaya	59°40'06.4"N, 30°48'00.2"E	Culex pipiens	none
М2203	2022-04-13	Zhemchuzhnaya	59°40'06.4"N, 30°48'00.2"E	Culex pipiens	none
М2204	2022-04-13	Zhemchuzhnaya	59°40'06.4"N, 30°48'00.2"E	Culex pipiens	none
М2205	2022-04-13	Zhemchuzhnaya	59°40'06.4"N, 30°48'00.2"E	Culex pipiens	none
М2206	2022-04-13	Zhemchuzhnaya	59°40'06.4"N, 30°48'00.2"E	Culex pipiens	none
М2207	2022-04-13	Zhemchuzhnaya	59°40'06.4"N, 30°48'00.2"E	Culex pipiens	none
М2208	2022-04-13	Zhemchuzhnaya	59°40'06.4"N, 30°48'00.2"E	Culex pipiens	none
М2209	2022-04-13	Zhemchuzhnaya	59°40'06.4"N, 30°48'00.2"E	Culex pipiens	none
М2210	2022-04-13	Zhemchuzhnaya	59°40'06.4"N, 30°48'00.2"E	Culex pipiens	none
М2211	2022-04-13	Zhemchuzhnaya	59°40'06.4"N, 30°48'00.2"E	Culex torrentium	none
М2212	2022-04-13	Zhemchuzhnaya	59°40'06.4"N, 30°48'00.2"E	Culex pipiens	none
М2213	2022-04-13	Zhemchuzhnaya	59°40'06.4"N, 30°48'00.2"E	Culex torrentium	none
М2214	2022-04-13	Zhemchuzhnaya	59°40'06.4"N, 30°48'00.2"E	Culex pipiens	none
М2215	2022-04-13	Zhemchuzhnaya	59°40'06.4"N, 30°48'00.2"E	Culex pipiens	none
М2216	2022-04-13	Zhemchuzhnaya	59°40'06.4"N, 30°48'00.2"E	Culex torrentium	none
М2217	2022-04-13	Zhemchuzhnaya	59°40'06.4"N, 30°48'00.2"E	Culex pipiens	none
М2218	2022-04-13	Zhemchuzhnaya	59°40'06.4"N, 30°48'00.2"E	Culex torrentium	none
М2219	2022-04-13	Zhemchuzhnaya	59°40'06.4"N, 30°48'00.2"E	Culex pipiens	none
М2220	2022-04-13	Zhemchuzhnaya	59°40'06.4"N, 30°48'00.2"E	Culex pipiens	none
М2221	2022-04-13	Zhemchuzhnaya	59°40'06.4"N, 30°48'00.2"E	Culex pipiens	none
М2222	2022-04-13	Zhemchuzhnaya	59°40'06.4"N, 30°48'00.2"E	Culex pipiens	none
М2223	2022-04-13	Zhemchuzhnaya	59°40'06.4"N, 30°48'00.2"E	Culex pipiens	none
М2224	2022-04-13	Zhemchuzhnaya	59°40'06.4"N, 30°48'00.2"E	Culex pipiens	Crithidia brevicula	Crithidia brevicula
М2225	2022-04-13	Zhemchuzhnaya	59°40'06.4"N, 30°48'00.2"E	Culex pipiens	none
М2226	2022-04-13	Zhemchuzhnaya	59°40'06.4"N, 30°48'00.2"E	Culex pipiens	none
М2227	2022-04-13	Zhemchuzhnaya	59°40'06.4"N, 30°48'00.2"E	Culex torrentium	none
М2228	2022-04-13	Zhemchuzhnaya	59°40'06.4"N, 30°48'00.2"E	Culex torrentium	none
М2229	2022-04-13	Zhemchuzhnaya	59°40'06.4"N, 30°48'00.2"E	Culex pipiens	none
М2230	2022-04-13	Zhemchuzhnaya	59°40'06.4"N, 30°48'00.2"E	Culex pipiens	none
М2231	2022-04-13	Zhemchuzhnaya	59°40'06.4"N, 30°48'00.2"E	Culex pipiens	none
М2232	2022-04-13	Zhemchuzhnaya	59°40'06.4"N, 30°48'00.2"E	Culex pipiens	none
М2233	2022-04-13	Zhemchuzhnaya	59°40'06.4"N, 30°48'00.2"E	Culex torrentium	none
М2234	2022-04-13	Zhemchuzhnaya	59°40'06.4"N, 30°48'00.2"E	Culex pipiens	none
М2235	2022-04-13	Zhemchuzhnaya	59°40'06.4"N, 30°48'00.2"E	Culex pipiens	none
М2236	2022-04-13	Zhemchuzhnaya	59°40'06.4"N, 30°48'00.2"E	Culex torrentium	none
М2237	2022-04-13	Zhemchuzhnaya	59°40'06.4"N, 30°48'00.2"E	Culex pipiens	none
М2238	2022-04-13	Zhemchuzhnaya	59°40'06.4"N, 30°48'00.2"E	Culex torrentium	none
М2239	2022-04-13	Zhemchuzhnaya	59°40'06.4"N, 30°48'00.2"E	Culex torrentium	none
М2240	2022-04-13	Zhemchuzhnaya	59°40'06.4"N, 30°48'00.2"E	Culex pipiens	none
М2241	2022-04-13	Zhemchuzhnaya	59°40'06.4"N, 30°48'00.2"E	Culex pipiens	none
М2242	2022-04-13	Zhemchuzhnaya	59°40'06.4"N, 30°48'00.2"E	Culex pipiens	none
М2243	2022-04-13	Zhemchuzhnaya	59°40'06.4"N, 30°48'00.2"E	Culex torrentium	none
М2244	2022-04-13	Zhemchuzhnaya	59°40'06.4"N, 30°48'00.2"E	Culex pipiens	none
М2245	2022-04-13	Zhemchuzhnaya	59°40'06.4"N, 30°48'00.2"E	Culex pipiens	none
М2246	2022-04-13	Zhemchuzhnaya	59°40'06.4"N, 30°48'00.2"E	Culex pipiens	none
М2247	2022-04-13	Zhemchuzhnaya	59°40'06.4"N, 30°48'00.2"E	Culex pipiens	none
М2248	2022-04-13	Zhemchuzhnaya	59°40'06.4"N, 30°48'00.2"E	Culex pipiens	none
М2249	2022-04-13	Zhemchuzhnaya	59°40'06.4"N, 30°48'00.2"E	Culex pipiens	none
М2250	2022-04-13	Zhemchuzhnaya	59°40'06.4"N, 30°48'00.2"E	Culex pipiens	none
М2251	2022-04-13	Zhemchuzhnaya	59°40'06.4"N, 30°48'00.2"E	Culex pipiens	none
М2252	2022-04-13	Zhemchuzhnaya	59°40'06.4"N, 30°48'00.2"E	Culex pipiens	none
М2253	2022-04-13	Zhemchuzhnaya	59°40'06.4"N, 30°48'00.2"E	Culex torrentium	none
М2254	2022-04-13	Zhemchuzhnaya	59°40'06.4"N, 30°48'00.2"E	Culex torrentium	none
М2255	2022-04-13	Zhemchuzhnaya	59°40'06.4"N, 30°48'00.2"E	Culex torrentium	none
М2256	2022-04-13	Zhemchuzhnaya	59°40'06.4"N, 30°48'00.2"E	Culex pipiens	none
М2257	2022-04-13	Zhemchuzhnaya	59°40'06.4"N, 30°48'00.2"E	Culex pipiens	none
М2258	2022-04-13	Zhemchuzhnaya	59°40'06.4"N, 30°48'00.2"E	Culex pipiens	none
М2259	2022-04-13	Zhemchuzhnaya	59°40'06.4"N, 30°48'00.2"E	Culex torrentium	none
М2260	2022-04-13	Zhemchuzhnaya	59°40'06.4"N, 30°48'00.2"E	Culex pipiens	none
М2261	2022-04-13	Zhemchuzhnaya	59°40'06.4"N, 30°48'00.2"E	Culex pipiens	none
М2262	2022-04-13	Zhemchuzhnaya	59°40'06.4"N, 30°48'00.2"E	Culex pipiens	Crithidia dobrovolskii	-
М2263	2022-04-13	Zhemchuzhnaya	59°40'06.4"N, 30°48'00.2"E	Culex torrentium	none
М2264	2022-04-13	Zhemchuzhnaya	59°40'06.4"N, 30°48'00.2"E	Culex pipiens	none
М2265	2022-04-13	Zhemchuzhnaya	59°40'06.4"N, 30°48'00.2"E	Culex pipiens	none
М2266	2022-04-13	Zhemchuzhnaya	59°40'06.4"N, 30°48'00.2"E	Culex torrentium	Crithidia dobrovolskii	Crithidia dobrovolskii
М2267	2022-04-13	Zhemchuzhnaya	59°40'06.4"N, 30°48'00.2"E	Culex pipiens	none
М2268	2022-04-13	Zhemchuzhnaya	59°40'06.4"N, 30°48'00.2"E	Culex pipiens	none
М2269	2022-04-13	Zhemchuzhnaya	59°40'06.4"N, 30°48'00.2"E	Culex pipiens	none
М2270	2022-04-13	Zhemchuzhnaya	59°40'06.4"N, 30°48'00.2"E	Culex pipiens	none
М2271	2022-04-13	Zhemchuzhnaya	59°40'06.4"N, 30°48'00.2"E	Culex torrentium	none
М2272	2022-04-13	Zhemchuzhnaya	59°40'06.4"N, 30°48'00.2"E	Culex pipiens	none
М2273	2022-04-13	Zhemchuzhnaya	59°40'06.4"N, 30°48'00.2"E	Culex pipiens	none
М2274	2022-04-13	Zhemchuzhnaya	59°40'06.4"N, 30°48'00.2"E	Culex pipiens	none
М2275	2022-04-13	Zhemchuzhnaya	59°40'06.4"N, 30°48'00.2"E	Culex pipiens	none
М2276	2022-04-13	Zhemchuzhnaya	59°40'06.4"N, 30°48'00.2"E	Culex pipiens	none
М2277	2022-04-13	Zhemchuzhnaya	59°40'06.4"N, 30°48'00.2"E	Culex pipiens	none
М2278	2022-04-13	Zhemchuzhnaya	59°40'06.4"N, 30°48'00.2"E	Culex pipiens	none
М2279	2022-04-13	Zhemchuzhnaya	59°40'06.4"N, 30°48'00.2"E	Culex pipiens	none
М2280	2022-04-13	Zhemchuzhnaya	59°40'06.4"N, 30°48'00.2"E	Culex pipiens	none
М2281	2022-04-13	Zhemchuzhnaya	59°40'06.4"N, 30°48'00.2"E	Culex pipiens	none
М2282	2022-04-13	Zhemchuzhnaya	59°40'06.4"N, 30°48'00.2"E	Culex pipiens	none
М2283	2022-04-13	Zhemchuzhnaya	59°40'06.4"N, 30°48'00.2"E	Culex torrentium	none
М2284	2022-04-13	Zhemchuzhnaya	59°40'06.4"N, 30°48'00.2"E	Culex pipiens	none
М2285	2022-04-13	Zhemchuzhnaya	59°40'06.4"N, 30°48'00.2"E	Culex pipiens	none
М2286	2022-04-13	Zhemchuzhnaya	59°40'06.4"N, 30°48'00.2"E	Culex pipiens	none
М2287	2022-04-13	Zhemchuzhnaya	59°40'06.4"N, 30°48'00.2"E	Culex pipiens	none
М2288	2022-04-13	Zhemchuzhnaya	59°40'06.4"N, 30°48'00.2"E	Culex torrentium	none
М2289	2022-04-13	Zhemchuzhnaya	59°40'06.4"N, 30°48'00.2"E	Culex pipiens	none
М2290	2022-04-13	Zhemchuzhnaya	59°40'06.4"N, 30°48'00.2"E	Culex pipiens	none
М2291	2022-04-13	Zhemchuzhnaya	59°40'06.4"N, 30°48'00.2"E	Culex pipiens	none
М2292	2022-04-13	Zhemchuzhnaya	59°40'06.4"N, 30°48'00.2"E	Culex pipiens	none
М2293	2022-04-13	Zhemchuzhnaya	59°40'06.4"N, 30°48'00.2"E	Culex pipiens	none
М2294	2022-04-13	Zhemchuzhnaya	59°40'06.4"N, 30°48'00.2"E	Culex torrentium	none
М2295	2022-04-13	Zhemchuzhnaya	59°40'06.4"N, 30°48'00.2"E	Culex pipiens	none
М2296	2022-04-13	Zhemchuzhnaya	59°40'06.4"N, 30°48'00.2"E	Culex pipiens	none
М2297	2022-04-13	Zhemchuzhnaya	59°40'06.4"N, 30°48'00.2"E	Culex pipiens	none
М2298	2022-04-13	Zhemchuzhnaya	59°40'06.4"N, 30°48'00.2"E	Culex pipiens	none
М2299	2022-04-13	Zhemchuzhnaya	59°40'06.4"N, 30°48'00.2"E	Culex pipiens	none
М2300	2022-04-13	Zhemchuzhnaya	59°40'06.4"N, 30°48'00.2"E	Culex pipiens	none
М2301	2022-04-13	Zhemchuzhnaya	59°40'06.4"N, 30°48'00.2"E	Culex torrentium	none
М2302	2022-04-13	Zhemchuzhnaya	59°40'06.4"N, 30°48'00.2"E	Culex pipiens	none
М2303	2022-04-13	Zhemchuzhnaya	59°40'06.4"N, 30°48'00.2"E	Culex torrentium	none
М2304	2022-04-13	Zhemchuzhnaya	59°40'06.4"N, 30°48'00.2"E	Culex torrentium	none
М2305	2022-04-13	Zhemchuzhnaya	59°40'06.4"N, 30°48'00.2"E	Culex pipiens	none
М2306	2022-04-13	Zhemchuzhnaya	59°40'06.4"N, 30°48'00.2"E	Culex torrentium	none
М2307	2022-04-13	Zhemchuzhnaya	59°40'06.4"N, 30°48'00.2"E	Culex torrentium	none
М2308	2022-04-13	Zhemchuzhnaya	59°40'06.4"N, 30°48'00.2"E	Culex pipiens	none
М2309	2022-04-13	Zhemchuzhnaya	59°40'06.4"N, 30°48'00.2"E	Culex pipiens	none
М2310	2022-04-13	Zhemchuzhnaya	59°40'06.4"N, 30°48'00.2"E	Culex pipiens	none
М2311	2022-04-13	Zhemchuzhnaya	59°40'06.4"N, 30°48'00.2"E	Culex pipiens	none
М2312	2022-04-13	Zhemchuzhnaya	59°40'06.4"N, 30°48'00.2"E	Culex pipiens	none
М2313	2022-04-13	Zhemchuzhnaya	59°40'06.4"N, 30°48'00.2"E	Culex torrentium	none
М2314	2022-04-13	Zhemchuzhnaya	59°40'06.4"N, 30°48'00.2"E	Culex pipiens	none
М2315	2022-04-13	Zhemchuzhnaya	59°40'06.4"N, 30°48'00.2"E	Culex pipiens	none
М2316	2022-04-13	Zhemchuzhnaya	59°40'06.4"N, 30°48'00.2"E	Culex torrentium	none
М2317	2022-04-13	Zhemchuzhnaya	59°40'06.4"N, 30°48'00.2"E	Culex pipiens	none
