# Supplementary material for: The Roles of Mosquitoes in the Circulation of Monoxenous Trypanosomatids in Temperate Climates
Source: Pathogens. 2022 Nov 11;11(11):1326. doi: 10.3390/pathogens11111326 (PMC9695722; doi:10.3390/pathogens11111326)
Supplement: Supplementary file 1 [file pathogens-11-01326-s001.zip › Table S2.xlsx]

## Sheet: Лист1
ID	Date	Locality	Coordinates	insect species	Infection	Species	Identification source
F1291	2021-08-16	Oksochi village, Novgorod Oblast	58°39'48''N, 32°47'59''E	Aedes cinereus	yes	Crithidia brevicula	gut
F1295	2021-08-17			Aedes communis	yes	Crithidia sp. Cfm9	culture
F1296	2021-08-17			Aedes cinereus	yes	C. brevicula	culture
F1297	2021-08-17			Aedes cantans	yes	C. brevicula	culture
F1302	2021-08-20			Aedes cataphylla	yes	not assessed
F1303	2021-08-20			Aedes communis	yes	C. dobrovolskii	culture
F1304	2021-08-20			Aedes cataphylla	no
F1310	2021-08-21			Aedes cataphylla	yes	monoxenous Crithidia-like (by morphology)	smear
F1311	2021-08-21			Aedes cataphylla	yes	C. brevicula	gut
F1312	2021-08-22			Aedes diantaeus	yes	C. brevicula	culture
F1313	2021-08-25			Aedes cinereus	no
F1314	2021-08-25			Aedes diantaeus	yes	monoxenous Crithidia-like (by morphology)	smear
F1315	2021-08-25			Aedes cinereus	no
F1316	2021-08-26			Aedes diantaeus	yes	Wallacemonas sp.	culture
F1317	2021-08-26			Aedes diantaeus	yes	C. brevicula	gut
F1318	2021-08-26			Aedes sp.	no
F1319	2021-08-28			Aedes riparius	yes	C. brevicula	culture
F1320	2021-08-28			Aedes leucomelas	yes	unusual monoxenous (by morphology)	smear
F1321	2021-08-28			Aedes cataphylla	no
F1322	2021-09-11	Berezitsy village, Pskov Oblast	58°30'36''N, 29°43'18'' E	Aedes cinereus	yes	C. dobrovolskii	culture
F1323	2021-09-11			Aedes cinereus	yes	not assessed
F1324	2021-09-11			Aedes cinereus	yes	C. dobrovolskii	culture
F1325	2021-09-11			Aedes cinereus	yes	Crithidia sp. Cfm9	culture
F1326	2021-09-11			Aedes cinereus	no
F1327	2021-09-13			Aedes vexans	yes	C. brevicula	culture
F1328	2021-09-13			Aedes vexans	yes	C. brevicula	gut
F1329	2021-09-13			Aedes vexans	no
F1330	2021-09-14			Aedes punctor	no
F1331	2021-09-14			Aedes diantaeus	no
F1332	2021-09-14			Aedes communis	yes	C. dobrovolskii	culture
М1172	2021-08-14	"Rassvet" horticultural community, Leningrad Oblast	59°27'57"N, 28°26'53"E	Aedes flavescens	yes	C. brevicula	culture
М1173	2021-08-14			Aedes communis	yes	C. dobrovolskii	culture
М1174	2021-08-14			Aedes communis	yes	C. dobrovolskii	culture
М1175	2021-08-14			Aedes cataphylla	yes	C. brevicula	culture
М1176	2021-08-14			Aedes communis	yes	C. brevicula	culture
М1177	2021-08-14			Aedes intrudens	yes	C. brevicula + Trypanosoma cf. theileri TthII	culture + gut
М1178	2021-08-14			Aedes intrudens	yes	C. dobrovolskii	culture
М1179	2021-08-14			Aedes sp.	yes	C. dobrovolskii	culture
М1180	2021-08-14			Aedes communis	yes	C. brevicula	gut
М1181	2021-08-14			Aedes communis	yes	Trypanosoma cf. theileri TthII	gut
М1182	2021-08-14			Aedes communis	yes	C. brevicula	culture
М1183	2021-08-14			Aedes cantans	yes	C. brevicula	culture
М1184	2021-08-14			Aedes communis	yes	C. brevicula	culture
М1185	2021-08-14			Aedes communis	yes	Crithidia sp. Cfm9	culture
М1186	2021-08-14			Aedes sp.	yes	C. dobrovolskii	gut
М1187	2021-08-14			Aedes diantaeus	no
М1196	2021-09-12	Liyetlakhti ecological park, Leningrad Oblast	61°6'331" N, 29°7'53'' E	Aedes cantans	yes	C. dobrovolskii	culture
